# Supplementary material for: Experimental and Theoretical Investigations of the Fragmentation of Ethylenediamine Induced by Low-Energy (<10 eV) Electrons
Source: Molecules. 2023 Dec 28;29(1):191. doi: 10.3390/molecules29010191 (PMC10780159; doi:10.3390/molecules29010191)
Supplement: Supplementary file 1 [file molecules-29-00191-s001.zip]

Archive with 1 entries (1 files):
- molecules-2751503-supplementary.pdf
